# Supplementary material for: Analysis of Thermal Stress in Vanadium Dioxide Thin Films by Finite Element Method
Source: Nanomaterials (Basel). 2022 Nov 30;12(23):4262. doi: 10.3390/nano12234262 (PMC9735821; doi:10.3390/nano12234262)
Supplement: Supplementary file 1 [file nanomaterials-12-04262-s001.zip]

Archive with 1 entries (1 files):
- nanomaterials-1984937-supplementary.pdf
